# Supplementary material for: High-quality chromosome-level genome assembly and full-length transcriptome analysis of the pharaoh ant Monomorium pharaonis
Source: Gigascience. 2020 Dec 15;9(12):giaa143. doi: 10.1093/gigascience/giaa143 (PMC7736795; doi:10.1093/gigascience/giaa143)
Supplement: giaa143_Supplemental_Figures_and_Tables [file giaa143_supplemental_figures_and_tables.zip]

Archive with 5 entries (5 files):
- Figure S1.pdf
- Figure S2.pdf
- Figure S3.pdf
- Figure S4 .pdf
- Supplemental table S1-19-new.xlsx
