# Supplementary material for: High-quality chromosome-level genome assembly and full-length transcriptome analysis of the pharaoh ant Monomorium pharaonis
Source: Gigascience. 2020 Dec 15;9(12):giaa143. doi: 10.1093/gigascience/giaa143 (PMC7736795; doi:10.1093/gigascience/giaa143)
Supplement: giaa143_Supplemental_Figures_and_Tables [file giaa143_supplemental_figures_and_tables.zip › Supplemental table S1-19-new.xlsx]

## Sheet: Table S1
Supplementary Table S1: Statistics of 17-mer analysis.
kmer	kmer_num	pkdepth	genome_size	used_base	used_read	X
17	6154945619	18	341941423	7058423875	56467391	20.6422

## Sheet: Table S2
Supplementary Table S2: Statistics of Illumina and PacBio sequencing data for M. pharaonis. Data were produced by short/long insert-sized libraries. Sequencing depth was calculated by assembled genome size.
Platform	Library ID	Insert size (bp)	Read length (bp)	Q20 (read1;read2)	Raw data (Mb)	Sequencing depth (X)	Clean data (Mb)	Sequencing depth (X)
Illumina	wHAXPI047246-12	250	2*150	97.5; 94.2	11916.3	36.6318	11072.4	34.0375
	wHAIPI047247-8	500	2*125	94.9; 93.2	15512.7	47.6874	15342.8	47.165
	wHAMPI047248-9	800	2*125	90.2; 87.3	7229.13	22.223	7063.25	21.713
	Total				34658.2	106.542	33478.4	102.916
PacBio		20Kb	-	-			31117.6	95.64
*The estimated genome size is ~325 Mb , and Sequence coverage = Clean data/325Mb.

## Sheet: Table S3
Supplementary Table S3: PacBio assembly statistics at different stages.
	Canu contig assembly	SSPACE-LongRead scaffold assembly	PBJelly assembly gap filling	Genome assembly polishing	Final assembly
Scaffold bases (bp)	NA	324364871	325299435	325372795	325372717
Number of scaffolds	NA	542	538	538	538
Scaffold N50 (bp)	NA	3622301	3630252	3631350	3631423
Scaffold N90 (bp)	NA	682470	683525	683501	683524
Max scaffold length (bp)	NA	18470689	18494709	18497236	18497097
Contig bases (bp)	323233742	323233742	325015428	325090635	325090557
Number of contigs	938	938	673	663	663
Contig N50 (bp)	1260466	1260466	2637307	2718985	2718975
Contig N90 (bp)	205826	205826	411834	436137	436137
Max contig length (bp)	7569272	7569272	9731770	9733729	9733832

## Sheet: Table S4
Supplementary Table S4: Statistics of assembled pharaoh ant chromosome.
Chromosome Name	Size
Chr1	41458767
Chr2	33867703
Chr3	33262018
Chr4	31943572
Chr5	29663535
Chr6	27632654
Chr7	24355337
Chr8	24043707
Chr9	22196357
Chr10	20701757
Chr11	16858934
unplaced	7041863

## Sheet: Table S5
Supplementary Table S5: Twenty-seven ant species for which sequenced genomes are available, in alphabetical order. Modified from Boomsma et al. 2017 [21].
Order	Species name	Assembly size (Mb)	Scaffold N50 length (kb)	Contig N50 length (kb)	Reference
1	Acromyrmex echinatior	300	1094.27	62.71	Nygaard et al. Genome research, 2011,21(8), pp.1339-1348.
2	Aphaenogaster ashmeadi	310	336.807	21.677	Lau et al. PeerJ. 2019,11;7:e6447.
3	Aphaenogaster floridana	383	439.114	23.448	Lau et al. PeerJ. 2019,11;7:e6447.
4	Aphaenogaster fulva	346	255.328	15.753	Lau et al. PeerJ. 2019,11;7:e6447.
5	Aphaenogaster miamiana	343	351.517	20.738	Lau et al. PeerJ. 2019,11;7:e6447.
6	Aphaenogaster picea	386	322.984	15.44	Lau et al. PeerJ. 2019,11;7:e6447.
7	Aphaenogaster rudis	395	300.103	15.622	Lau et al. PeerJ. 2019,11;7:e6447.
8	Atta cephalotes	318	5154.5	14.24	Suen et al. PLoS Genet. 2011,10;7(2):e1002007.
9	Atta colombica	293	2037.15	15	Nygaard et al. Nature Communications. 2016,7(1):1-9.
10	Camponotus floridanus	238	602.92	24.13	Bonasio et al. Science. 2010,329: 1068-1071.
		284	1585.63	1225.61	Shields et al. Cell reports. 2018,23(10):3078-90.
11	Cardiocondyla obscurior	182	2570.86	14.94	Schrader et al. Nature communications. 2014,5(1):1-0.
12	Cyphomyrmex costatus	323	1016.47	27.2	Nygaard et al. Nature Communications. 2016,7(1):1-9.
13	Dinoponera quadriceps	260	1361.23	29.91	Patalano et al. Proceedings of the National Academy of Sciences. 2015,112(45):13970-5.
14	Formica exsecta	278	997.654	24.299	Dhaygude et al. BMC genomics. 2019,20(1):1-6.
15	Formica selysi	224	16.1	10	Purcell et al. Current Biology. 2014,24(22):2728-32.
16	Harpegnathos saltator	297	598.19	38.03	Bonasio et al. Science. 2010,329: 1068-1071.
		334	1078.64	884.63	Shields et al. Cell reports. 2018,23(10):3078-90.
17	Lasius niger	236	17.06	16.38	Konorov et al. BMC evolutionary biology. 2017,17(1):39.
18	Linepithema humile	216	1386.36	35.86	Smith et al. Proceedings of the National Academy of Sciences. 2011a,108(14):5673-8.
19	Monomorium pharaonis	258	75.38	21.81	Mikheyev & Linksvayer. Elife. 2015,4:e04775.
		325	29.6 Mb	1.86 Mb	This study.
20	Ooceraea biroi	214	1291.49	31.93	Oxley et al. Current Biology. 2014,24(4):451-8.
		227	3.7 Mb	NA	McKenzie & Kronauer. Genome research. 2018,28(11):1757-65.
21	Pogonomyrmex barbatus	235	793.75	11.61	Smith et al. Proceedings of the National Academy of Sciences. 2011b,108(14):5667-72.
22	Pseudomyrmex gracilis	282	317.68	38.83	Rubin & Moreau. Nature Communications. 2016,7(1):1-1.
23	Solenopsis invicta	353	720.58	14.67	Wurm et al. Proceedings of the National Academy of Sciences. 2011,108(14):5679-84.
24	Trachymyrmex septentrionalis	295	2447.26	14.51	Nygaard et al. Nature Communications. 2016,7(1):1-9.
25	Trachymyrmex cornetzi	402	632.81	12.44	Nygaard et al. Nature Communications. 2016,7(1):1-9.
26	Trachymyrmex zeteki	269	1333.95	18.99	Nygaard et al. Nature Communications. 2016,7(1):1-9.
27	Vollenhovia emeryi	288	1346.09	32.42	Smith et al. 2015,32(11):2919-31.

## Sheet: Table S6
Supplementary Table S6: Status of high GC-content genes in short-read assembly.
GC content ratio	Number of genes	Number of missing genes	Percentage (%)
0.5-0.6	2892	142	4.9101
0.6-0.7	460	52	11.3043
>=0.7	41	4	9.7561

## Sheet: Table S7
Supplementary Table S7: Summary of ISO-seq data from different castes of pharaoh ant.
Sample	Library	cell number	Polymerase Read Bases(G)	Polymerase Reads	Polymerase Read Length (mean)	Polymerase Read N50 (bp)	Subread length (bp)	Subreads number	Subreads N50 (bp)	Average subreads length (bp)	# ROI	# Full-length non-chimeric reads	# Non-full-length reads	# Consensus transcripts	Mean unpolished consensus isoform read length
Worker	1-2K	1	23.57	2174221	11243	31752	22966516338	11402016	2609	2014.25	1214947	472402	735474	287728	2393
	2-3K	3
	3-6K	1
Gyne	1-2K	1	14.26	1292077	11034	36644	13977901387	6515808	2682	2145.23	1219836	465925	745074	303340	2252
	2-3K	2
	3-6K	1
Queen	mixed library	2	15.56	979987	15875	31584	15296756553	5448628	3377	2807.45	979513	468176	493765	266900	3747
Male	mixed library	3	10.87	1070452	10158	24726	10359813208	5805679	1959	1784.43	1058919	327942	660706	236743	1955

## Sheet: Table S8
Supplementary Table S8: Summary of RNA-seq data.
Sample	Read length	Seq platform	Raw reads	Clean reads	Clean bases (Gb)
Worker	150	Illumina	260046638	183715858	30.1952
Gyne	150	Illumina	363531704	275286190	41.2929
Queen	100	BGIseq 500	1296563010	954383848	95.44
Male	100	BGIseq 500	1001694138	693148316	69.3148

## Sheet: Table S9
Supplementary Table S9: Statistics of genes corrected by ISO-seq data.
Features	Number of genes	Percentage (%)
Genes with 5' and/or 3'UTRs	10004	62.7407
Genes with additional coding exons	2093	16.88
Genes combined from neighbor genes	58	0.36375
Genes split from one longer gene model	99	0.620884
Genes missing in annotations	279	1.74976

## Sheet: Table S10
Supplementary Table S10: Statistics of consensus transcripts mapped to genome.
Sample	Total consensus transcripts	Total mapped transcripts		Unique mapped transcripts		Multiple mapped transcripts		Transcripts with >=99% length mapped
		Number	Percent (%)	Number	Percent (%)	Number	Percent (%)	Number	Percent (%)
Worker	287728	259138	90.0635	205673	71.4817	53465	18.5818	174578	60.6747
Gyne	303340	294956	97.2361	208396	68.7005	86559.9	28.5356	187510	61.8151
Queen	266900	261425	97.9487	234234	87.761	27191	10.1877	196895	73.7711
Male	236743	229156	96.7953	129983	54.9047	99173	41.8906	132153	55.8213

[truncated: 9 more sheets: Table S11, Table S12, Table S13, Table S14, Table S15, Table S16, Table S17, Table S18, Table S19]
